# Supplementary material for: Skin Autofluorescence and Perinatal Outcomes in Pregnant Women with a Positive Glucose Challenge Test: A Prospective Study with Exploratory Analyses of Oxidative Stress and CGM Metrics
Source: J Clin Med. 2025 Dec 12;14(24):8796. doi: 10.3390/jcm14248796 (PMC12734361; doi:10.3390/jcm14248796)
Supplement: Supplementary file 1 [file jcm-14-08796-s001.zip]

Archive with 6 entries (6 files):
- Supplementary Table S3_.pdf
- Supplementary TableS4_.pdf
- Supplementary TableS5_.pdf
- Supplymently Table S6.pdf
- Supplymently TableS1_.pdf
- Supplymently TableS2_.pdf
